# Supplementary material for: Multiscale screening and identifying specific targets for artesunate in suppressing bladder cancer
Source: Front Pharmacol. 2025 Apr 15;16:1584502. doi: 10.3389/fphar.2025.1584502 (PMC12037512; doi:10.3389/fphar.2025.1584502)
Supplement: Supplementary file 1 [file Table1.xls]

## Sheet: Sheet1
Name	Dilution	Catalog No.	Company	Location
BCL-2	1:1000	AF6285	Beyotime	Shanghai, China
p‐PI3K	1:1000	bs‐6417R	Bioss	Beijing, China
PI3K	1:1000	ab191606	Abcam	Cambridge, MA, UK
CyclinD1	1:1000	ET1601-31	HUABIO	Hangzhou, China
CDK2	1:1000	ET1602-6	HUABIO	Hangzhou, China
CyclinE1	1:1000	ER1906-94	HUABIO	Hangzhou, China
CDK4	1:1000	ET1612-23	HUABIO	Hangzhou, China
p53	1:1000	TA0879S	Abmart	Shanghai, China
p-mTOR	1:1000	T56571S	Abmart	Shanghai, China
mTOR	1:10000	ab134903	Abmart	Shanghai, China
p-AKT	1:2000	4060s	Cell Signaling Technology	MA, USA
AKT	1:1000	4685s	Cell Signaling Technology	MA, USA
Caspase3	1:1000	9662	Cell Signaling Technology	MA, USA
Cleaved-Caspase3	1:1000	9662	Cell Signaling Technology	MA, USA
GAPDH	1:10000	60004-1-Ig	Proteintech	Wuhan, China
β-actin	1:10000	81115-1-RR	Proteintech	Wuhan, China
