# Supplementary material for: Multiscale screening and identifying specific targets for artesunate in suppressing bladder cancer
Source: Front Pharmacol. 2025 Apr 15;16:1584502. doi: 10.3389/fphar.2025.1584502 (PMC12037512; doi:10.3389/fphar.2025.1584502)
Supplement: Supplementary file 3 [file Table3.xls]

## Sheet: Sheet1
Category	Term	Count	%	PValue	Genes	List Total	Pop Hits	Pop Total	Fold Enrichment	Bonferroni	Benjamini	FDR
KEGG_PATHWAY	hsa05200:Pathways in cancer	58	43.609	1.05871e-37	GSK3B, PTEN, ELK1, CASP9, CCND3, CASP7, CASP8, MYC, CASP3, AKT1, PRKACA, PRKCB, MMP1, HGF, MMP2, FOS, MMP9, CCNA2, AR, IFNG, PPARG, RAF1, TP53, PPARD, GSTP1, PTGER3, XIAP, ADCY2, PTGS2, RELA, RXRA, ERBB2, E2F1, E2F2, HMOX1, BAK1, RUNX1T1, GSTM2, JUN, TGFB1, NOS2, CDKN2A, EGF, IGF2, VEGFC, ESR2, NFKB1, IL2, NFKBIA, IL4, CDK2, GSTA1, BCL2, MDM2, BAX, FGFR4, CALM2, NFE2L2	121	531	8644	7.80302	2.7844e-35	2.7844e-35	1.0693e-35
KEGG_PATHWAY	hsa05417:Lipid and atherosclerosis	31	23.3083	2.23075e-22	GSK3B, TNF, RELA, CASP9, CASP7, CASP8, CYP2B6, RXRA, CASP3, AKT1, OLR1, MAP3K7, JUN, VCAM1, MMP1, NOS3, MMP3, FOS, MAPK14, SOD2, MMP9, NFKB1, NFKBIA, IL1B, CYP1A1, BCL2, BAX, PPARG, CALM2, TP53, NFE2L2	121	215	8644	10.3004	5.86686e-20	2.93343e-20	1.12653e-20
KEGG_PATHWAY	hsa05161:Hepatitis B	26	19.5489	8.76691e-20	PCNA, ELK1, TNF, RELA, CASP9, CASP8, MYC, CASP3, E2F1, E2F2, AKT1, MAP3K7, JUN, TGFB1, PRKCB, FOS, MAPK14, MMP9, NFKB1, NFKBIA, CCNA2, CDK2, BCL2, BAX, RAF1, TP53	121	162	8644	11.4654	2.3057e-17	7.68566e-18	2.95153e-18
KEGG_PATHWAY	hsa05418:Fluid shear stress and atherosclerosis	24	18.0451	5.97748e-19	GSTM2, JUN, VCAM1, NOS3, GSTP1, CAV1, MMP2, FOS, MAPK14, TNF, MMP9, RELA, NFKB1, IL1A, IFNG, IL1B, GSTA1, BCL2, AKT1, HMOX1, CALM2, MAP3K7, TP53, NFE2L2	121	139	8644	12.3346	1.57208e-16	3.93019e-17	1.50931e-17
KEGG_PATHWAY	hsa05215:Prostate cancer	21	15.7895	1.49273e-18	GSK3B, EGF, GSTP1, MMP3, PTEN, MMP9, RELA, NFKB1, CASP9, NFKBIA, AR, PLAU, ERBB2, CDK2, MDM2, E2F1, BCL2, E2F2, AKT1, RAF1, TP53	121	97	8644	15.466	3.92589e-16	7.85178e-17	3.01532e-17
KEGG_PATHWAY	hsa05140:Leishmaniasis	19	14.2857	7.8889e-18	IL10, JUN, TGFB1, NOS2, PRKCB, FOS, PTGS2, MAPK14, ELK1, TNF, RELA, NFKB1, IL4, C3, NFKBIA, IL1A, IFNG, IL1B, MAP3K7	121	77	8644	17.6276	2.07478e-15	3.27504e-16	1.25771e-16
KEGG_PATHWAY	hsa04218:Cellular senescence	24	18.0451	8.71683e-18	TGFB1, CDKN2A, SERPINE1, PTEN, MAPK14, RELA, NFKB1, CCNA2, IL1A, CCND3, CCNB1, RBL1, CHEK2, MYC, CHEK1, CDK2, MDM2, E2F1, CDK1, E2F2, AKT1, RAF1, CALM2, TP53	121	156	8644	10.9905	2.29253e-15	3.27504e-16	1.25771e-16
KEGG_PATHWAY	hsa05163:Human cytomegalovirus infection	27	20.3008	2.45745e-17	GSK3B, PTGER3, ADCY2, PTGS2, ELK1, TNF, RELA, CASP9, CASP8, MYC, CASP3, E2F1, E2F2, AKT1, BAK1, PRKACA, CDKN2A, PRKCB, MAPK14, NFKB1, NFKBIA, IL1B, MDM2, BAX, RAF1, CALM2, TP53	121	225	8644	8.57256	6.46309e-15	8.07886e-16	3.10253e-16
KEGG_PATHWAY	hsa05207:Chemical carcinogenesis - receptor activation	26	19.5489	6.70699e-17	XIAP, ADCY2, CYP3A4, RELA, CCND3, CYP2B6, RXRA, MYC, E2F1, CYP1B1, AKT1, PRKACA, GSTM2, JUN, PRKCB, EGF, FOS, ESR2, NFKB1, AR, CYP1A2, GSTA1, CYP1A1, BCL2, RAF1, PPARA	121	212	8644	8.76127	2.91989e-14	1.95993e-15	7.52673e-16
KEGG_PATHWAY	hsa05222:Small cell lung cancer	19	14.2857	2.36727e-16	NOS2, PTEN, XIAP, PTGS2, RELA, NFKB1, CASP9, NFKBIA, RXRA, MYC, CASP3, CDK2, E2F1, BCL2, BAX, E2F2, AKT1, BAK1, TP53	121	92	8644	14.7535	5.83977e-14	6.22591e-15	2.39094e-15
KEGG_PATHWAY	hsa04933:AGE-RAGE signaling pathway in diabetic complications	19	14.2857	1.23383e-15	JUN, TGFB1, VCAM1, PRKCB, NOS3, MMP2, SERPINE1, VEGFC, MAPK14, F3, TNF, RELA, NFKB1, IL1A, IL1B, CASP3, BCL2, BAX, AKT1	121	100	8644	13.5732	3.21188e-13	2.94997e-14	1.13288e-14
KEGG_PATHWAY	hsa05166:Human T-cell leukemia virus 1 infection	25	18.797	2.44625e-15	PTEN, XIAP, ADCY2, ELK1, TNF, RELA, CCND3, CHEK2, MYC, CHEK1, E2F1, E2F2, AKT1, PRKACA, JUN, TGFB1, CDKN2A, FOS, IL2, NFKB1, NFKBIA, CCNA2, CDK2, BAX, TP53	121	222	8644	8.04482	6.42375e-13	5.10404e-14	1.96011e-14
KEGG_PATHWAY	hsa05160:Hepatitis C	22	16.5414	2.52291e-15	GSK3B, EGF, TNF, RELA, NFKB1, CASP9, NFKBIA, CLDN4, CASP8, RXRA, IFNG, MYC, CASP3, CDK2, E2F1, BAX, E2F2, AKT1, BAK1, RAF1, PPARA, TP53	121	158	8644	9.94707	6.71574e-13	5.10404e-14	1.96011e-14
KEGG_PATHWAY	hsa04657:IL-17 signaling pathway	18	13.5338	7.12916e-15	GSK3B, JUN, MMP1, MMP3, FOS, PTGS2, MAPK14, TNF, MMP9, RELA, NFKB1, IL4, NFKBIA, CASP8, IFNG, IL1B, CASP3, MAP3K7	121	94	8644	13.6796	1.86873e-12	1.33926e-13	5.14318e-14
KEGG_PATHWAY	hsa04668:TNF signaling pathway	19	14.2857	1.31743e-14	JUN, VCAM1, MMP3, VEGFC, XIAP, FOS, PTGS2, MAPK14, TNF, MMP9, RELA, NFKB1, NFKBIA, CASP7, CASP8, IL1B, CASP3, AKT1, MAP3K7	121	114	8644	11.9063	3.47467e-12	2.30989e-13	8.87067e-14
KEGG_PATHWAY	hsa01522:Endocrine resistance	18	13.5338	1.48343e-14	JUN, CDKN2A, MMP2, ADCY2, FOS, MAPK14, MMP9, ESR2, ERBB2, MDM2, E2F1, BCL2, BAX, E2F2, AKT1, RAF1, PRKACA, TP53	121	98	8644	13.1213	3.91265e-12	2.43839e-13	9.36415e-14
KEGG_PATHWAY	hsa04210:Apoptosis	20	15.0376	2.34905e-14	JUN, PARP1, XIAP, FOS, TNF, RELA, NFKB1, CASP9, NFKBIA, CASP7, CASP8, CASP3, BCL2, BAX, AKT1, BAK1, RAF1, CTSD, TP53, MCL1	121	136	8644	10.5056	6.19016e-12	3.63411e-13	1.39561e-13
KEGG_PATHWAY	hsa05162:Measles	20	15.0376	3.0912e-14	GSK3B, JUN, FOS, IL2, RELA, NFKB1, CASP9, NFKBIA, IL1A, CCND3, CASP8, IL1B, CASP3, CDK2, BCL2, BAX, AKT1, BAK1, MAP3K7, TP53	121	138	8644	10.3533	8.11728e-12	4.51659e-13	1.73451e-13
KEGG_PATHWAY	hsa01524:Platinum drug resistance	16	12.0301	4.16245e-14	TOP2A, GSTM2, CDKN2A, GSTP1, XIAP, CASP9, CASP8, CASP3, ERBB2, GSTA1, MDM2, BCL2, BAX, AKT1, BAK1, TP53	121	73	8644	15.6576	1.09496e-11	5.76171e-13	2.21267e-13
KEGG_PATHWAY	hsa04115:p53 signaling pathway	16	12.0301	5.15607e-14	CDKN2A, SERPINE1, PTEN, CASP9, CCND3, CCNB1, CASP8, CHEK2, CASP3, CHEK1, CDK2, MDM2, BCL2, CDK1, BAX, TP53	121	74	8644	15.4461	1.35483e-11	6.78023e-13	2.60381e-13
KEGG_PATHWAY	hsa05225:Hepatocellular carcinoma	21	15.7895	1.04974e-13	GSK3B, GSTM2, TGFB1, CDKN2A, PRKCB, GSTP1, HGF, PTEN, IGF2, ELK1, MYC, GSTA1, E2F1, BAX, E2F2, AKT1, HMOX1, BAK1, RAF1, TP53, NFE2L2	121	168	8644	8.92975	2.76221e-11	1.31467e-12	5.04873e-13
KEGG_PATHWAY	hsa05167:Kaposi sarcoma-associated herpesvirus infection	22	16.5414	1.61684e-13	GSK3B, JUN, FOS, PTGS2, MAPK14, PIK3CG, RELA, NFKB1, CASP9, C3, NFKBIA, CASP8, MYC, CASP3, E2F1, BAX, E2F2, AKT1, BAK1, RAF1, CALM2, TP53	121	194	8644	8.10122	4.25135e-11	1.93286e-12	7.42279e-13
KEGG_PATHWAY	hsa04010:MAPK signaling pathway	26	19.5489	2.7722e-13	HSPB1, ELK1, TNF, RELA, ERBB3, MYC, CASP3, ERBB2, AKT1, PRKACA, MAP3K7, JUN, TGFB1, PRKCB, EGF, HGF, IGF2, VEGFC, FOS, MAPK14, NFKB1, IL1A, IL1B, RAF1, FGFR4, TP53	121	301	8644	6.17073	7.29096e-11	3.16995e-12	1.21736e-12
KEGG_PATHWAY	hsa04151:PI3K-Akt signaling pathway	28	21.0526	2.95262e-13	CHRM2, GSK3B, PTEN, RELA, PIK3CG, CASP9, CCND3, RXRA, ERBB3, MYC, ERBB2, SPP1, AKT1, MCL1, EGF, NOS3, HGF, IGF2, VEGFC, IL2, NFKB1, IL4, CDK2, BCL2, MDM2, RAF1, FGFR4, TP53	121	359	8644	5.57177	7.76398e-11	3.23558e-12	1.24256e-12
KEGG_PATHWAY	hsa05169:Epstein-Barr virus infection	22	16.5414	3.6168e-13	JUN, MAPK14, TNF, RELA, NFKB1, CASP9, NFKBIA, CCNA2, CCND3, CASP8, MYC, CASP3, CDK2, MDM2, E2F1, BCL2, BAX, E2F2, AKT1, BAK1, MAP3K7, TP53	121	202	8644	7.78038	9.51299e-11	3.80487e-12	1.46119e-12
KEGG_PATHWAY	hsa05142:Chagas disease	17	12.782	4.80685e-13	IL10, JUN, TGFB1, NOS2, SERPINE1, FOS, MAPK14, TNF, IL2, RELA, NFKB1, C3, NFKBIA, CASP8, IFNG, IL1B, AKT1	121	102	8644	11.9063	1.26431e-10	4.86232e-12	1.86728e-12
KEGG_PATHWAY	hsa05145:Toxoplasmosis	17	12.782	1.86406e-12	IL10, TGFB1, NOS2, XIAP, MAPK14, TNF, PIK3CG, RELA, NFKB1, CASP9, NFKBIA, CASP8, IFNG, CASP3, BCL2, AKT1, MAP3K7	121	111	8644	10.941	4.90249e-10	1.81573e-11	6.97296e-12
KEGG_PATHWAY	hsa05152:Tuberculosis	20	15.0376	4.09622e-12	IL10, TGFB1, NOS2, MAPK14, TNF, RELA, NFKB1, CASP9, C3, IL1A, CASP8, IFNG, IL1B, CASP3, BCL2, BAX, AKT1, RAF1, CALM2, CTSD	121	180	8644	7.93756	1.07729e-09	3.84752e-11	1.47756e-11
KEGG_PATHWAY	hsa05219:Bladder cancer	12	9.02256	5.16009e-12	CDKN2A, MMP1, EGF, MYC, MMP2, ERBB2, MDM2, E2F1, E2F2, RAF1, TP53, MMP9	121	41	8644	20.9087	1.3571e-09	4.67967e-11	1.79713e-11
KEGG_PATHWAY	hsa05170:Human immunodeficiency virus 1 infection	21	15.7895	8.63081e-12	JUN, PRKCB, FOS, MAPK14, TNF, RELA, NFKB1, CASP9, NFKBIA, CCNB1, CASP8, CASP3, CHEK1, BCL2, CDK1, BAX, AKT1, BAK1, RAF1, CALM2, MAP3K7	121	212	8644	7.07641	2.26989e-09	7.56635e-11	2.90571e-11
KEGG_PATHWAY	hsa05223:Non-small cell lung cancer	14	10.5263	1.30906e-11	CDKN2A, PRKCB, EGF, HGF, CASP9, RXRA, ERBB2, E2F1, BAX, E2F2, AKT1, BAK1, RAF1, TP53	121	72	8644	13.8907	3.44284e-09	1.11059e-10	4.26501e-11
KEGG_PATHWAY	hsa04926:Relaxin signaling pathway	17	12.782	1.98027e-11	JUN, TGFB1, NOS2, NOS3, MMP1, MMP2, VEGFC, ADCY2, FOS, MAPK14, MMP9, RELA, NFKB1, NFKBIA, AKT1, RAF1, PRKACA	121	129	8644	9.41431	5.20808e-09	1.62753e-10	6.25021e-11
KEGG_PATHWAY	hsa05133:Pertussis	14	10.5263	2.69157e-11	IL10, JUN, NOS2, FOS, MAPK14, TNF, RELA, NFKB1, C3, IL1A, CASP7, IL1B, CASP3, CALM2	121	76	8644	13.1596	7.07883e-09	2.02252e-10	7.7671e-11
KEGG_PATHWAY	hsa05212:Pancreatic cancer	14	10.5263	2.69157e-11	TGFB1, CDKN2A, EGF, RELA, NFKB1, CASP9, ERBB2, E2F1, BAX, E2F2, AKT1, BAK1, RAF1, TP53	121	76	8644	13.1596	7.07883e-09	2.02252e-10	7.7671e-11
KEGG_PATHWAY	hsa05220:Chronic myeloid leukemia	14	10.5263	2.69157e-11	TGFB1, CDKN2A, RELA, NFKB1, NFKBIA, MYC, MDM2, E2F1, BAX, E2F2, AKT1, BAK1, RAF1, TP53	121	76	8644	13.1596	7.07883e-09	2.02252e-10	7.7671e-11
KEGG_PATHWAY	hsa04932:Non-alcoholic fatty liver disease	18	13.5338	3.2999e-11	GSK3B, JUN, TGFB1, FOS, MAPK14, TNF, RELA, NFKB1, IL1A, CASP7, CASP8, RXRA, IL1B, CASP3, BAX, AKT1, PPARG, PPARA	121	155	8644	8.29603	8.67875e-09	2.41076e-10	9.25806e-11
KEGG_PATHWAY	hsa04110:Cell cycle	18	13.5338	4.05914e-11	CDKN1C, GSK3B, TGFB1, PCNA, CDKN2A, CCNA2, CCND3, CCNB1, RBL1, CHEK2, MYC, CHEK1, CDK2, MDM2, E2F1, CDK1, E2F2, TP53	121	157	8644	8.19035	1.06755e-08	2.85991e-10	1.09829e-10
KEGG_PATHWAY	hsa05205:Proteoglycans in cancer	20	15.0376	4.13219e-11	TGFB1, PRKCB, HGF, CAV1, MMP2, IGF2, MAPK14, ELK1, TNF, MMP9, ERBB3, PLAU, MYC, CASP3, ERBB2, MDM2, AKT1, RAF1, PRKACA, TP53	121	205	8644	6.96956	1.08677e-08	2.85991e-10	1.09829e-10
KEGG_PATHWAY	hsa04625:C-type lectin receptor signaling pathway	15	11.2782	1.27454e-10	IL10, JUN, PTGS2, MAPK14, TNF, IL2, RELA, NFKB1, NFKBIA, CASP8, IL1B, MDM2, AKT1, RAF1, CALM2	121	104	8644	10.3036	3.35203e-08	8.59494e-10	3.30072e-10
KEGG_PATHWAY	hsa05210:Colorectal cancer	14	10.5263	1.36572e-10	GSK3B, JUN, TGFB1, EGF, FOS, CASP9, MYC, CASP3, BCL2, BAX, AKT1, BAK1, RAF1, TP53	121	86	8644	11.6294	3.59185e-08	8.97961e-10	3.44844e-10
KEGG_PATHWAY	hsa05208:Chemical carcinogenesis - reactive oxygen species	20	15.0376	1.79012e-10	GSTM2, JUN, EGF, HGF, PTEN, AKR1C3, FOS, MAPK14, SOD2, RELA, NFKB1, NFKBIA, CYP1A2, GSTA1, CYP1A1, CYP1B1, AKT1, HMOX1, RAF1, NFE2L2	121	223	8644	6.407	4.70802e-08	1.1483e-09	4.40981e-10
KEGG_PATHWAY	hsa05213:Endometrial cancer	12	9.02256	3.05052e-10	CASP9, GSK3B, EGF, MYC, ERBB2, PTEN, BAX, AKT1, BAK1, RAF1, ELK1, TP53	121	58	8644	14.7803	8.02288e-08	1.91021e-09	7.33579e-10
KEGG_PATHWAY	hsa05203:Viral carcinogenesis	19	14.2857	3.19399e-10	JUN, CDKN2A, RELA, NFKB1, C3, NFKBIA, CCNA2, CCND3, CASP8, RBL1, CASP3, CHEK1, CDK2, MDM2, CDK1, BAX, BAK1, PRKACA, TP53	121	204	8644	6.65354	8.40019e-08	1.95353e-09	7.50216e-10
KEGG_PATHWAY	hsa05214:Glioma	13	9.77444	3.67191e-10	CDKN2A, PRKCB, EGF, PTEN, MDM2, E2F1, BAX, E2F2, AKT1, BAK1, RAF1, CALM2, TP53	121	75	8644	12.3826	9.65713e-08	2.1948e-09	8.42871e-10
KEGG_PATHWAY	hsa04660:T cell receptor signaling pathway	15	11.2782	9.96382e-10	IL10, GSK3B, JUN, FOS, MAPK14, TNF, IL2, RELA, NFKB1, IL4, NFKBIA, IFNG, AKT1, RAF1, MAP3K7	121	121	8644	8.85595	2.62049e-07	5.8233e-09	2.23632e-09
KEGG_PATHWAY	hsa05132:Salmonella infection	20	15.0376	1.17784e-09	JUN, FOS, MAPK14, TNF, PIK3CG, RELA, NFKB1, NFKBIA, CASP7, CASP8, MYC, IL1B, CASP3, BCL2, BAX, AKT1, BAK1, RAF1, MAP3K7, NAIP	121	249	8644	5.73799	3.09773e-07	6.7342e-09	2.58614e-09
KEGG_PATHWAY	hsa05226:Gastric cancer	16	12.0301	1.73923e-09	GSK3B, TGFB1, EGF, HGF, RXRA, MYC, ERBB2, CDK2, E2F1, BCL2, BAX, E2F2, AKT1, BAK1, RAF1, TP53	121	149	8644	7.6712	4.57417e-07	9.73229e-09	3.7375e-09
KEGG_PATHWAY	hsa05218:Melanoma	12	9.02256	3.43955e-09	CDKN2A, EGF, HGF, PTEN, MDM2, E2F1, BAX, E2F2, AKT1, BAK1, RAF1, TP53	121	72	8644	11.9063	9.04602e-07	1.88459e-08	7.23739e-09
KEGG_PATHWAY	hsa05134:Legionellosis	11	8.27068	3.78761e-09	NFKBIA, CASP9, C3, CASP7, CASP8, IL1B, CASP3, TNF, RELA, NFKB1, NAIP	121	56	8644	14.0325	9.9614e-07	2.03294e-08	7.80711e-09
KEGG_PATHWAY	hsa05165:Human papillomavirus infection	22	16.5414	4.15029e-09	GSK3B, EGF, PTEN, PTGS2, TNF, RELA, NFKB1, CCNA2, CCND3, CASP8, RBL1, CASP3, CDK2, MDM2, SPP1, E2F1, BAX, AKT1, BAK1, RAF1, PRKACA, TP53	121	331	8644	4.74815	1.09153e-06	2.18305e-08	8.38359e-09
KEGG_PATHWAY	hsa05206:MicroRNAs in cancer	21	15.7895	7.66085e-09	CDKN2A, PRKCB, PTEN, PTGS2, MMP9, NFKB1, ERBB3, PLAU, MYC, CASP3, ERBB2, MDM2, E2F1, BCL2, CYP1B1, E2F2, HMOX1, BAK1, RAF1, TP53, MCL1	121	310	8644	4.83935	2.0148e-06	3.9506e-08	1.51715e-08
KEGG_PATHWAY	hsa04936:Alcoholic liver disease	15	11.2782	8.27139e-09	GSK3B, ADH1C, MAPK14, ACACB, TNF, RELA, NFKB1, C3, NFKBIA, CASP8, IL1B, CASP3, AKT1, PPARA, MAP3K7	121	142	8644	7.54627	2.17537e-06	4.18341e-08	1.60656e-08
KEGG_PATHWAY	hsa05164:Influenza A	16	12.0301	1.17188e-08	PRKCB, TNF, RELA, NFKB1, CASP9, NFKBIA, IL1A, CCND3, CASP8, IFNG, IL1B, CASP3, BAX, AKT1, BAK1, RAF1	121	171	8644	6.68426	3.08205e-06	5.8152e-08	2.23321e-08
KEGG_PATHWAY	hsa05130:Pathogenic Escherichia coli infection	17	12.782	1.20109e-08	JUN, FOS, MAPK14, TNF, RELA, NFKB1, CASP9, NFKBIA, CASP7, CLDN4, CASP8, IL1B, CASP3, BAX, BAK1, MAP3K7, NAIP	121	198	8644	6.13357	3.15887e-06	5.84977e-08	2.24649e-08
KEGG_PATHWAY	hsa05224:Breast cancer	15	11.2782	1.29682e-08	GSK3B, JUN, EGF, PTEN, FOS, ESR2, MYC, ERBB2, E2F1, BAX, E2F2, AKT1, BAK1, RAF1, TP53	121	147	8644	7.28959	3.41063e-06	6.20116e-08	2.38143e-08
KEGG_PATHWAY	hsa05321:Inflammatory bowel disease	11	8.27068	1.71464e-08	IL10, IL4, IL1A, JUN, TGFB1, IFNG, IL1B, TNF, RELA, NFKB1, IL2	121	65	8644	12.0895	4.50949e-06	7.99745e-08	3.07126e-08
KEGG_PATHWAY	hsa04064:NF-kappa B signaling pathway	13	9.77444	1.73329e-08	VCAM1, PARP1, PRKCB, XIAP, PTGS2, TNF, RELA, NFKB1, NFKBIA, PLAU, IL1B, BCL2, MAP3K7	121	104	8644	8.92975	4.55854e-06	7.99745e-08	3.07126e-08
KEGG_PATHWAY	hsa04066:HIF-1 signaling pathway	13	9.77444	2.9643e-08	NOS2, PRKCB, NOS3, EGF, SERPINE1, RELA, NFKB1, HK2, IFNG, ERBB2, BCL2, AKT1, HMOX1	121	109	8644	8.52013	7.79607e-06	1.34416e-07	5.16197e-08
KEGG_PATHWAY	hsa04380:Osteoclast differentiation	14	10.5263	3.88359e-08	JUN, TGFB1, FOS, MAPK14, TNF, RELA, NFKB1, NFKBIA, IL1A, IFNG, IL1B, AKT1, PPARG, MAP3K7	121	135	8644	7.40839	1.02138e-05	1.73116e-07	6.64817e-08
KEGG_PATHWAY	hsa04071:Sphingolipid signaling pathway	13	9.77444	9.62628e-08	PRKCB, NOS3, PTEN, MAPK14, TNF, RELA, NFKB1, BCL2, BAX, AKT1, RAF1, CTSD, TP53	121	121	8644	7.67516	2.53168e-05	4.21952e-07	1.62042e-07
KEGG_PATHWAY	hsa01521:EGFR tyrosine kinase inhibitor resistance	11	8.27068	1.17223e-07	GSK3B, ERBB3, PRKCB, EGF, HGF, ERBB2, PTEN, BCL2, BAX, AKT1, RAF1	121	79	8644	9.94707	3.08292e-05	4.98045e-07	1.91264e-07
KEGG_PATHWAY	hsa04510:Focal adhesion	16	12.0301	1.1741e-07	GSK3B, JUN, PRKCB, EGF, HGF, CAV1, PTEN, VEGFC, XIAP, ELK1, CCND3, ERBB2, SPP1, BCL2, AKT1, RAF1	121	203	8644	5.63058	3.08783e-05	4.98045e-07	1.91264e-07
KEGG_PATHWAY	hsa05146:Amoebiasis	12	9.02256	1.42912e-07	IL10, TGFB1, IFNG, NOS2, PRKCB, IL1B, CASP3, HSPB1, PRKACA, TNF, RELA, NFKB1	121	102	8644	8.40447	3.75852e-05	5.96601e-07	2.29113e-07
KEGG_PATHWAY	hsa04215:Apoptosis - multiple species	8	6.01504	2.10437e-07	CASP9, CASP7, CASP8, CASP3, BCL2, BAX, XIAP, BAK1	121	32	8644	17.8595	5.53433e-05	8.64764e-07	3.32096e-07
KEGG_PATHWAY	hsa04620:Toll-like receptor signaling pathway	12	9.02256	2.58043e-07	NFKBIA, JUN, CASP8, IL1B, SPP1, AKT1, FOS, MAPK14, TNF, MAP3K7, RELA, NFKB1	121	108	8644	7.93756	6.78631e-05	1.01292e-06	3.88991e-07
KEGG_PATHWAY	hsa04931:Insulin resistance	12	9.02256	2.58043e-07	NFKBIA, GSK3B, PRKCB, NOS3, PTEN, AKT1, PYGM, PPARA, ACACB, TNF, RELA, NFKB1	121	108	8644	7.93756	6.78631e-05	1.01292e-06	3.88991e-07
KEGG_PATHWAY	hsa04659:Th17 cell differentiation	12	9.02256	2.58043e-07	NFKBIA, IL4, JUN, RXRA, TGFB1, IFNG, IL1B, FOS, MAPK14, RELA, NFKB1, IL2	121	108	8644	7.93756	6.78631e-05	1.01292e-06	3.88991e-07
KEGG_PATHWAY	hsa05131:Shigellosis	17	12.782	2.66001e-07	GSK3B, JUN, MAPK14, TNF, RELA, NFKB1, HK2, C3, NFKBIA, IL1B, MDM2, BCL2, BAX, AKT1, MAP3K7, TP53, NAIP	121	247	8644	4.91679	6.99559e-05	1.0288e-06	3.9509e-07
KEGG_PATHWAY	hsa05235:PD-L1 expression and PD-1 checkpoint pathway in cancer	11	8.27068	3.68248e-07	NFKBIA, JUN, IFNG, EGF, PTEN, AKT1, FOS, RAF1, MAPK14, RELA, NFKB1	121	89	8644	8.82942	9.68444e-05	1.40361e-06	5.39029e-07
KEGG_PATHWAY	hsa04915:Estrogen signaling pathway	13	9.77444	3.79412e-07	JUN, NOS3, MMP2, ADCY2, FOS, MMP9, ESR2, BCL2, AKT1, RAF1, PRKACA, CALM2, CTSD	121	137	8644	6.77879	9.97803e-05	1.40543e-06	5.39726e-07
KEGG_PATHWAY	hsa05135:Yersinia infection	13	9.77444	3.79412e-07	IL10, GSK3B, JUN, FOS, MAPK14, TNF, IL2, RELA, NFKB1, NFKBIA, IL1B, AKT1, MAP3K7	121	137	8644	6.77879	9.97803e-05	1.40543e-06	5.39726e-07
KEGG_PATHWAY	hsa05202:Transcriptional misregulation in cancer	15	11.2782	4.0165e-07	MMP3, MPO, MMP9, RELA, NFKB1, CCNA2, RXRA, PLAU, MYC, MDM2, BAX, PPARG, BAK1, TP53, RUNX1T1	121	193	8644	5.55218	0.000105628	1.46714e-06	5.63426e-07
KEGG_PATHWAY	hsa04722:Neurotrophin signaling pathway	12	9.02256	6.93654e-07	NFKBIA, GSK3B, JUN, BCL2, BAX, AKT1, RAF1, MAPK14, CALM2, TP53, RELA, NFKB1	121	119	8644	7.20383	0.000182414	2.49905e-06	9.59713e-07
KEGG_PATHWAY	hsa04012:ErbB signaling pathway	10	7.5188	2.40627e-06	GSK3B, JUN, ERBB3, PRKCB, EGF, MYC, ERBB2, AKT1, RAF1, ELK1	121	85	8644	8.40447	0.00063265	8.55202e-06	3.28424e-06
KEGG_PATHWAY	hsa05221:Acute myeloid leukemia	9	6.76692	3.59208e-06	CCNA2, MYC, AKT1, RAF1, MPO, RELA, NFKB1, PPARD, RUNX1T1	121	67	8644	9.59615	0.000944273	1.25962e-05	4.83733e-06
KEGG_PATHWAY	hsa05415:Diabetic cardiomyopathy	14	10.5263	4.33429e-06	GSK3B, TGFB1, PARP1, PRKCB, NOS3, MMP2, PTEN, MAPK14, MMP9, RELA, NFKB1, AKT1, PPARA, CTSD	121	203	8644	4.92676	0.00113927	1.49989e-05	5.76004e-06
KEGG_PATHWAY	hsa04020:Calcium signaling pathway	15	11.2782	9.93006e-06	CHRM2, CHRM3, NOS2, PRKCB, NOS3, EGF, HGF, PTGER3, VEGFC, ADCY2, ERBB3, ERBB2, FGFR4, PRKACA, CALM2	121	253	8644	4.23546	0.00260821	3.39169e-05	1.30251e-05
KEGG_PATHWAY	hsa00980:Metabolism of xenobiotics by cytochrome P450	9	6.76692	1.13716e-05	GSTM2, CYP2B6, ADH1C, GSTP1, CYP1A2, GSTA1, CYP1A1, CYP1B1, CYP3A4	121	78	8644	8.24285	0.00298629	3.83428e-05	1.47248e-05
KEGG_PATHWAY	hsa04068:FoxO signaling pathway	11	8.27068	1.28062e-05	IL10, CCNB1, TGFB1, EGF, CDK2, PTEN, MDM2, AKT1, RAF1, MAPK14, SOD2	121	131	8644	5.99861	0.00336239	4.26333e-05	1.63725e-05
KEGG_PATHWAY	hsa04370:VEGF signaling pathway	8	6.01504	1.56467e-05	CASP9, PRKCB, NOS3, HSPB1, AKT1, RAF1, MAPK14, PTGS2	121	59	8644	9.68651	0.00410667	5.14387e-05	1.9754e-05
KEGG_PATHWAY	hsa05171:Coronavirus disease - COVID-19	14	10.5263	1.84324e-05	JUN, PRKCB, MMP1, MMP3, FOS, MAPK14, TNF, IL2, RELA, NFKB1, C3, NFKBIA, IL1B, MAP3K7	121	232	8644	4.31091	0.00483603	5.98483e-05	2.29836e-05
KEGG_PATHWAY	hsa04662:B cell receptor signaling pathway	9	6.76692	1.97279e-05	NFKBIA, GSK3B, JUN, PRKCB, AKT1, FOS, RAF1, RELA, NFKB1	121	84	8644	7.65407	0.00517506	6.32738e-05	2.4299e-05
KEGG_PATHWAY	hsa04725:Cholinergic synapse	10	7.5188	2.52072e-05	CHRM2, ACHE, CHRM3, PRKCB, BCL2, AKT1, ADCY2, FOS, PRKACA, PIK3CG	121	113	8644	6.32195	0.00660766	7.98735e-05	3.06739e-05
KEGG_PATHWAY	hsa05022:Pathways of neurodegeneration - multiple diseases	20	15.0376	2.71453e-05	CHRM3, GSK3B, NOS2, PRKCB, PTGS2, MAPK14, TNF, RELA, NFKB1, CASP9, IL1A, CASP7, CASP8, IL1B, CASP3, BCL2, BAX, BAK1, RAF1, CALM2	121	476	8644	3.0016	0.00711389	8.49907e-05	3.2639e-05
KEGG_PATHWAY	hsa04211:Longevity regulating pathway	9	6.76692	3.01672e-05	BAX, AKT1, PPARG, ADCY2, SOD2, PRKACA, TP53, RELA, NFKB1	121	89	8644	7.22407	0.0079027	9.33408e-05	3.58457e-05
KEGG_PATHWAY	hsa04658:Th1 and Th2 cell differentiation	9	6.76692	3.84059e-05	NFKBIA, IL4, JUN, IFNG, FOS, MAPK14, RELA, NFKB1, IL2	121	92	8644	6.9885	0.0100501	0.000117451	4.51047e-05
KEGG_PATHWAY	hsa05323:Rheumatoid arthritis	9	6.76692	4.15385e-05	IL1A, JUN, TGFB1, IFNG, MMP1, IL1B, MMP3, FOS, TNF	121	93	8644	6.91336	0.0108654	0.000124144	4.76749e-05
KEGG_PATHWAY	hsa04912:GnRH signaling pathway	9	6.76692	4.15385e-05	JUN, PRKCB, MMP2, ADCY2, RAF1, MAPK14, PRKACA, ELK1, CALM2	121	93	8644	6.91336	0.0108654	0.000124144	4.76749e-05
KEGG_PATHWAY	hsa04919:Thyroid hormone signaling pathway	10	7.5188	4.34707e-05	CASP9, GSK3B, RXRA, PRKCB, MYC, MDM2, AKT1, RAF1, PRKACA, TP53	121	121	8644	5.90397	0.0113679	0.000128458	4.93319e-05
KEGG_PATHWAY	hsa04920:Adipocytokine signaling pathway	8	6.01504	4.41288e-05	NFKBIA, RXRA, AKT1, PPARA, ACACB, TNF, RELA, NFKB1	121	69	8644	8.28267	0.011539	0.000128954	4.95224e-05
KEGG_PATHWAY	hsa04917:Prolactin signaling pathway	8	6.01504	4.8474e-05	GSK3B, AKT1, FOS, RAF1, MAPK14, RELA, ESR2, NFKB1	121	70	8644	8.16434	0.0126681	0.000138573	5.32161e-05
KEGG_PATHWAY	hsa05204:Chemical carcinogenesis - DNA adducts	8	6.01504	4.8474e-05	GSTM2, GSTP1, CYP1A2, GSTA1, CYP1A1, CYP1B1, CYP3A4, PTGS2	121	70	8644	8.16434	0.0126681	0.000138573	5.32161e-05
KEGG_PATHWAY	hsa04621:NOD-like receptor signaling pathway	12	9.02256	5.14537e-05	NFKBIA, JUN, CASP8, IL1B, BCL2, XIAP, MAPK14, TNF, MAP3K7, RELA, NFKB1, NAIP	121	186	8644	4.6089	0.0134415	0.000145509	5.58799e-05
KEGG_PATHWAY	hsa04921:Oxytocin signaling pathway	11	8.27068	5.21158e-05	JUN, PRKCB, NOS3, ADCY2, FOS, RAF1, PRKACA, PTGS2, ELK1, CALM2, PIK3CG	121	154	8644	5.10272	0.0136133	0.000145813	5.59968e-05
KEGG_PATHWAY	hsa00982:Drug metabolism - cytochrome P450	8	6.01504	5.82193e-05	GSTM2, CYP2B6, MAOB, ADH1C, GSTP1, CYP1A2, GSTA1, CYP3A4	121	72	8644	7.93756	0.0151955	0.000161176	6.18963e-05
KEGG_PATHWAY	hsa05144:Malaria	7	5.26316	6.09329e-05	IL10, TGFB1, VCAM1, IFNG, IL1B, HGF, TNF	121	50	8644	10.0013	0.0158981	0.000166931	6.41064e-05
KEGG_PATHWAY	hsa04024:cAMP signaling pathway	13	9.77444	6.37458e-05	CHRM2, JUN, PTGER3, ADCY2, FOS, RELA, NFKB1, NFKBIA, AKT1, RAF1, PPARA, PRKACA, CALM2	121	225	8644	4.12753	0.0166259	0.000172836	6.63744e-05
KEGG_PATHWAY	hsa04914:Progesterone-mediated oocyte maturation	9	6.76692	8.06247e-05	CCNA2, CCNB1, CDK2, CDK1, AKT1, ADCY2, RAF1, MAPK14, PRKACA	121	102	8644	6.30335	0.0209819	0.00021637	8.30928e-05
KEGG_PATHWAY	hsa04630:JAK-STAT signaling pathway	11	8.27068	9.81201e-05	IL10, IL4, CCND3, IFNG, EGF, MYC, BCL2, AKT1, RAF1, IL2, MCL1	121	166	8644	4.73384	0.0254767	0.000260662	0.000100102
KEGG_PATHWAY	hsa04014:Ras signaling pathway	13	9.77444	0.000100828	PRKCB, EGF, HGF, IGF2, VEGFC, ELK1, RELA, NFKB1, AKT1, RAF1, FGFR4, PRKACA, CALM2	121	236	8644	3.93514	0.0261706	0.000265178	0.000101837
KEGG_PATHWAY	hsa04371:Apelin signaling pathway	10	7.5188	0.000127975	NOS2, NOS3, SERPINE1, SPP1, AKT1, ADCY2, RAF1, PRKACA, CALM2, PIK3CG	121	139	8644	5.13943	0.0330995	0.000333242	0.000127975
KEGG_PATHWAY	hsa05216:Thyroid cancer	6	4.51128	0.000144909	RXRA, MYC, BAX, PPARG, BAK1, TP53	121	37	8644	11.5845	0.0373967	0.000370011	0.000144909
KEGG_PATHWAY	hsa05143:African trypanosomiasis	6	4.51128	0.000144909	IL10, VCAM1, IFNG, PRKCB, IL1B, TNF	121	37	8644	11.5845	0.0373967	0.000370011	0.000144909
KEGG_PATHWAY	hsa05010:Alzheimer disease	16	12.0301	0.000261197	CHRM3, GSK3B, NOS2, PTGS2, TNF, RELA, NFKB1, CASP9, IL1A, CASP7, CASP8, IL1B, CASP3, AKT1, RAF1, CALM2	121	384	8644	2.97658	0.0663968	0.000660527	0.000261197
KEGG_PATHWAY	hsa04148:Efferocytosis	10	7.5188	0.000305732	IL10, CASP7, RXRA, TGFB1, CASP3, ODC1, PPARG, MAPK14, PTGS2, PPARD	121	156	8644	4.57936	0.077271	0.000765785	0.000305732
KEGG_PATHWAY	hsa04062:Chemokine signaling pathway	11	8.27068	0.000322784	NFKBIA, GSK3B, PRKCB, AKT1, ADCY2, CXCL13, RAF1, PRKACA, RELA, NFKB1, PIK3CG	121	192	8644	4.0928	0.0814012	0.000800869	0.000322784
KEGG_PATHWAY	hsa04217:Necroptosis	10	7.5188	0.000352104	IL1A, CASP8, IFNG, PARP1, IL1B, BCL2, BAX, XIAP, PYGM, TNF	121	159	8644	4.49296	0.0884599	0.000865452	0.000352104
KEGG_PATHWAY	hsa05230:Central carbon metabolism in cancer	7	5.26316	0.000401207	MYC, ERBB2, PTEN, AKT1, RAF1, TP53, HK2	121	70	8644	7.1438	0.10016	0.000977013	0.000401207
KEGG_PATHWAY	hsa04622:RIG-I-like receptor signaling pathway	7	5.26316	0.000433334	NFKBIA, CASP8, MAPK14, TNF, MAP3K7, RELA, NFKB1	121	71	8644	7.04318	0.107734	0.00104557	0.000433334
KEGG_PATHWAY	hsa04623:Cytosolic DNA-sensing pathway	7	5.26316	0.000582426	NFKBIA, CASP7, CASP8, IL1B, CASP3, RELA, NFKB1	121	75	8644	6.66755	0.142061	0.00139253	0.000582426
KEGG_PATHWAY	hsa04910:Insulin signaling pathway	9	6.76692	0.000614088	GSK3B, AKT1, PYGM, RAF1, PRKACA, ACACB, ELK1, CALM2, HK2	121	137	8644	4.69301	0.14918	0.001455	0.000614088
KEGG_PATHWAY	hsa04913:Ovarian steroidogenesis	6	4.51128	0.000668972	AKR1C3, CYP1A1, CYP1B1, ADCY2, PRKACA, PTGS2	121	51	8644	8.40447	0.161381	0.00157089	0.000668972
KEGG_PATHWAY	hsa04923:Regulation of lipolysis in adipocytes	6	4.51128	0.00120802	PTGER3, AKT1, ADCY2, PRKACA, PTGS2, PTGS1	121	58	8644	7.39014	0.272325	0.00281158	0.00120802
KEGG_PATHWAY	hsa04540:Gap junction	7	5.26316	0.00135445	GJA1, PRKCB, EGF, CDK1, ADCY2, RAF1, PRKACA	121	88	8644	5.68257	0.299852	0.0031095	0.00135445
KEGG_PATHWAY	hsa04935:Growth hormone synthesis, secretion and action	8	6.01504	0.00135967	GSK3B, PRKCB, AKT1, ADCY2, FOS, RAF1, MAPK14, PRKACA	121	120	8644	4.76253	0.300812	0.0031095	0.00135967
KEGG_PATHWAY	hsa05330:Allograft rejection	5	3.7594	0.00181095	IL10, IL4, IFNG, TNF, IL2	121	38	8644	9.39974	0.379178	0.00410585	0.00181095
KEGG_PATHWAY	hsa04114:Oocyte meiosis	8	6.01504	0.00225107	AR, CCNB1, CDK2, CDK1, ADCY2, MAPK14, PRKACA, CALM2	121	131	8644	4.36263	0.447166	0.00506009	0.00225107
KEGG_PATHWAY	hsa04728:Dopaminergic synapse	8	6.01504	0.00235029	GSK3B, MAOB, PRKCB, AKT1, FOS, MAPK14, PRKACA, CALM2	121	132	8644	4.32958	0.461438	0.00523835	0.00235029
KEGG_PATHWAY	hsa04015:Rap1 signaling pathway	10	7.5188	0.00252784	PRKCB, EGF, HGF, VEGFC, AKT1, ADCY2, RAF1, MAPK14, FGFR4, CALM2	121	210	8644	3.40181	0.486068	0.00558674	0.00252784
KEGG_PATHWAY	hsa05031:Amphetamine addiction	6	4.51128	0.0026254	JUN, MAOB, PRKCB, FOS, PRKACA, CALM2	121	69	8644	6.212	0.499119	0.00571968	0.0026254
KEGG_PATHWAY	hsa05332:Graft-versus-host disease	5	3.7594	0.00263149	IL1A, IFNG, IL1B, TNF, IL2	121	42	8644	8.50453	0.499923	0.00571968	0.00263149
KEGG_PATHWAY	hsa05120:Epithelial cell signaling in Helicobacter pylori infection	6	4.51128	0.00279649	NFKBIA, JUN, CASP3, MAPK14, RELA, NFKB1	121	70	8644	6.12326	0.521216	0.00602849	0.00279649
KEGG_PATHWAY	hsa04310:Wnt signaling pathway	9	6.76692	0.00284426	GSK3B, CCND3, JUN, PRKCB, MYC, PRKACA, MAP3K7, TP53, PPARD	121	174	8644	3.69507	0.527211	0.00608163	0.00284426
KEGG_PATHWAY	hsa04940:Type I diabetes mellitus	5	3.7594	0.00287067	IL1A, IFNG, IL1B, TNF, IL2	121	43	8644	8.30675	0.530493	0.0060886	0.00287067
KEGG_PATHWAY	hsa04928:Parathyroid hormone synthesis, secretion and action	7	5.26316	0.00348491	RXRA, PRKCB, BCL2, ADCY2, FOS, RAF1, PRKACA	121	106	8644	4.7176	0.600736	0.00733225	0.00348491
KEGG_PATHWAY	hsa04922:Glucagon signaling pathway	7	5.26316	0.00365088	AKT1, ADCY2, PYGM, PPARA, PRKACA, ACACB, CALM2	121	107	8644	4.67352	0.617849	0.00762049	0.00365088
KEGG_PATHWAY	hsa03320:PPAR signaling pathway	6	4.51128	0.00377513	RXRA, MMP1, OLR1, PPARG, PPARA, PPARD	121	75	8644	5.71504	0.63018	0.0078178	0.00377513
KEGG_PATHWAY	hsa04971:Gastric acid secretion	6	4.51128	0.00399695	CHRM3, CA2, PRKCB, ADCY2, PRKACA, CALM2	121	76	8644	5.63984	0.651217	0.00821249	0.00399695
KEGG_PATHWAY	hsa05030:Cocaine addiction	5	3.7594	0.00462407	JUN, MAOB, PRKACA, RELA, NFKB1	121	49	8644	7.28959	0.70446	0.00942736	0.00462407
KEGG_PATHWAY	hsa05168:Herpes simplex virus 1 infection	16	12.0301	0.00469115	TNF, RELA, NFKB1, CASP9, C3, NFKBIA, CASP8, IFNG, IL1B, CASP3, BCL2, BAX, AKT1, BAK1, MAP3K7, TP53	121	512	8644	2.23244	0.709652	0.00949056	0.00469115
KEGG_PATHWAY	hsa00983:Drug metabolism - other enzymes	6	4.51128	0.0049781	GSTM2, GSTP1, GSTA1, CYP3A4, MPO, XDH	121	80	8644	5.35785	0.730857	0.00998027	0.0049781
KEGG_PATHWAY	hsa04613:Neutrophil extracellular trap formation	9	6.76692	0.00500911	C3, PRKCB, AKT1, RAF1, MAPK14, MPO, MAP3K7, RELA, NFKB1	121	191	8644	3.36619	0.733053	0.00998027	0.00500911
KEGG_PATHWAY	hsa04726:Serotonergic synapse	7	5.26316	0.00519817	MAOB, PRKCB, CASP3, RAF1, PRKACA, PTGS2, PTGS1	121	115	8644	4.3484	0.746067	0.0102791	0.00519817
KEGG_PATHWAY	hsa04611:Platelet activation	7	5.26316	0.00746196	NOS3, AKT1, ADCY2, MAPK14, PRKACA, PIK3CG, PTGS1	121	124	8644	4.03279	0.860523	0.0146455	0.00746196
KEGG_PATHWAY	hsa01523:Antifolate resistance	4	3.00752	0.00806131	IL1B, TNF, RELA, NFKB1	121	30	8644	9.52507	0.88101	0.0157046	0.00806131
KEGG_PATHWAY	hsa04022:cGMP-PKG signaling pathway	8	6.01504	0.00849074	NOS3, KCNMA1, AKT1, ADCY2, RAF1, CALM2, ADRA2A, PIK3CG	121	167	8644	3.42218	0.893818	0.0164196	0.00849074
KEGG_PATHWAY	hsa04970:Salivary secretion	6	4.51128	0.00933766	CHRM3, PRKCB, KCNMA1, ADCY2, PRKACA, CALM2	121	93	8644	4.6089	0.91519	0.0179256	0.00933766
KEGG_PATHWAY	hsa00140:Steroid hormone biosynthesis	5	3.7594	0.0106097	CYP1A2, AKR1C3, CYP1A1, CYP1B1, CYP3A4	121	62	8644	5.76113	0.939509	0.0202199	0.0106097
KEGG_PATHWAY	hsa05231:Choline metabolism in cancer	6	4.51128	0.0115549	JUN, PRKCB, EGF, AKT1, FOS, RAF1	121	98	8644	4.37376	0.952954	0.0217067	0.0115549
KEGG_PATHWAY	hsa04750:Inflammatory mediator regulation of TRP channels	6	4.51128	0.0115549	PRKCB, IL1B, ADCY2, MAPK14, PRKACA, CALM2	121	98	8644	4.37376	0.952954	0.0217067	0.0115549
KEGG_PATHWAY	hsa04929:GnRH secretion	5	3.7594	0.011832	PRKCB, SPP1, AKT1, RAF1, ESR2	121	64	8644	5.5811	0.956298	0.0220696	0.011832
KEGG_PATHWAY	hsa04916:Melanogenesis	6	4.51128	0.0130446	GSK3B, PRKCB, ADCY2, RAF1, PRKACA, CALM2	121	101	8644	4.24384	0.968359	0.0241601	0.0130446
KEGG_PATHWAY	hsa05020:Prion disease	10	7.5188	0.0132292	CASP9, IL1A, GSK3B, IL1B, CASP3, CAV1, BAX, MAPK14, PRKACA, TNF	121	272	8644	2.6264	0.969878	0.0243305	0.0132292
KEGG_PATHWAY	hsa00830:Retinol metabolism	5	3.7594	0.0145397	CYP2B6, ADH1C, CYP1A2, CYP1A1, CYP3A4	121	68	8644	5.2528	0.978763	0.026372	0.0145397
KEGG_PATHWAY	hsa04664:Fc epsilon RI signaling pathway	5	3.7594	0.0145397	IL4, AKT1, RAF1, MAPK14, TNF	121	68	8644	5.2528	0.978763	0.026372	0.0145397
KEGG_PATHWAY	hsa05211:Renal cell carcinoma	5	3.7594	0.0152729	JUN, TGFB1, HGF, AKT1, RAF1	121	69	8644	5.17667	0.982539	0.0275121	0.0152729
KEGG_PATHWAY	hsa04261:Adrenergic signaling in cardiomyocytes	7	5.26316	0.0201068	BCL2, AKT1, ADCY2, MAPK14, PRKACA, CALM2, PIK3CG	121	154	8644	3.24718	0.995214	0.0359253	0.0201068
KEGG_PATHWAY	hsa00380:Tryptophan metabolism	4	3.00752	0.0202165	MAOB, CYP1A2, CYP1A1, CYP1B1	121	42	8644	6.80362	0.995353	0.0359253	0.0202165
KEGG_PATHWAY	hsa04934:Cushing syndrome	7	5.26316	0.0206864	GSK3B, CDKN2A, CDK2, E2F1, E2F2, ADCY2, PRKACA	121	155	8644	3.22623	0.995903	0.0365136	0.0206864
KEGG_PATHWAY	hsa04670:Leukocyte transendothelial migration	6	4.51128	0.0217147	CLDN4, VCAM1, PRKCB, MMP2, MAPK14, MMP9	121	115	8644	3.7272	0.996892	0.0380731	0.0217147
KEGG_PATHWAY	hsa04140:Autophagy - animal	7	5.26316	0.0271175	PTEN, BCL2, AKT1, RAF1, PRKACA, CTSD, MAP3K7	121	165	8644	3.0307	0.999276	0.0472312	0.0271175
KEGG_PATHWAY	hsa04672:Intestinal immune network for IgA production	4	3.00752	0.0302653	IL10, IL4, TGFB1, IL2	121	49	8644	5.83167	0.999691	0.0523669	0.0302653
KEGG_PATHWAY	hsa04911:Insulin secretion	5	3.7594	0.0313944	CHRM3, PRKCB, KCNMA1, ADCY2, PRKACA	121	86	8644	4.15337	0.999773	0.0536151	0.0313944
KEGG_PATHWAY	hsa04610:Complement and coagulation cascades	5	3.7594	0.0313944	C3, F10, PLAU, SERPINE1, F3	121	86	8644	4.15337	0.999773	0.0536151	0.0313944
KEGG_PATHWAY	hsa04650:Natural killer cell mediated cytotoxicity	6	4.51128	0.0315986	IFNG, PRKCB, CASP3, ICAM2, RAF1, TNF	121	127	8644	3.37502	0.999785	0.0536157	0.0315986
KEGG_PATHWAY	hsa00330:Arginine and proline metabolism	4	3.00752	0.0318796	MAOB, NOS2, NOS3, ODC1	121	50	8644	5.71504	0.999801	0.0537458	0.0318796
KEGG_PATHWAY	hsa04976:Bile secretion	5	3.7594	0.0349848	RXRA, CA2, ADCY2, CYP3A4, PRKACA	121	89	8644	4.01337	0.999914	0.0586052	0.0349848
KEGG_PATHWAY	hsa04270:Vascular smooth muscle contraction	6	4.51128	0.0384844	PRKCB, KCNMA1, ADCY2, RAF1, PRKACA, CALM2	121	134	8644	3.19872	0.999967	0.0640595	0.0384844
KEGG_PATHWAY	hsa00480:Glutathione metabolism	4	3.00752	0.0444115	GSTM2, GSTP1, ODC1, GSTA1	121	57	8644	5.01319	0.999994	0.0734606	0.0444115
KEGG_PATHWAY	hsa04713:Circadian entrainment	5	3.7594	0.0456822	PRKCB, ADCY2, FOS, PRKACA, CALM2	121	97	8644	3.68237	0.999995	0.0750901	0.0456822
KEGG_PATHWAY	hsa04550:Signaling pathways regulating pluripotency of stem cells	6	4.51128	0.0485941	GSK3B, MYC, AKT1, RAF1, MAPK14, FGFR4	121	143	8644	2.9974	0.999998	0.0793804	0.0485941
KEGG_PATHWAY	hsa04213:Longevity regulating pathway - multiple species	4	3.00752	0.0525179	AKT1, ADCY2, SOD2, PRKACA	121	61	8644	4.68446	0.999999	0.0847375	0.0525179
KEGG_PATHWAY	hsa00590:Arachidonic acid metabolism	4	3.00752	0.0525179	CYP2B6, AKR1C3, PTGS2, PTGS1	121	61	8644	4.68446	0.999999	0.0847375	0.0525179
KEGG_PATHWAY	hsa04972:Pancreatic secretion	5	3.7594	0.0531982	CHRM3, CA2, PRKCB, KCNMA1, ADCY2	121	102	8644	3.50186	0.999999	0.0853117	0.0531982
KEGG_PATHWAY	hsa04060:Cytokine-cytokine receptor interaction	9	6.76692	0.05426	IL10, IL4, IL1A, TGFB1, IFNG, IL1B, CXCL13, TNF, IL2	121	297	8644	2.16479	1	0.0864872	0.05426
KEGG_PATHWAY	hsa04723:Retrograde endocannabinoid signaling	6	4.51128	0.0548301	PRKCB, GABRA3, ADCY2, MAPK14, PRKACA, PTGS2	121	148	8644	2.89614	1	0.0868694	0.0548301
KEGG_PATHWAY	hsa05217:Basal cell carcinoma	4	3.00752	0.0568208	GSK3B, BAX, BAK1, TP53	121	63	8644	4.53575	1	0.0894843	0.0568208
KEGG_PATHWAY	hsa04350:TGF-beta signaling pathway	5	3.7594	0.0630527	TGFB1, RBL1, IFNG, MYC, TNF	121	108	8644	3.30732	1	0.0987076	0.0630527
KEGG_PATHWAY	hsa04150:mTOR signaling pathway	6	4.51128	0.065732	GSK3B, PRKCB, PTEN, AKT1, RAF1, TNF	121	156	8644	2.74762	1	0.101372	0.065732
KEGG_PATHWAY	hsa05416:Viral myocarditis	4	3.00752	0.0659108	CASP9, CASP8, CASP3, CAV1	121	67	8644	4.26496	1	0.101372	0.0659108
KEGG_PATHWAY	hsa04720:Long-term potentiation	4	3.00752	0.0659108	PRKCB, RAF1, PRKACA, CALM2	121	67	8644	4.26496	1	0.101372	0.0659108
KEGG_PATHWAY	hsa05310:Asthma	3	2.25564	0.0684522	IL10, IL4, TNF	121	31	8644	6.91336	1	0.104668	0.0684522
KEGG_PATHWAY	hsa05012:Parkinson disease	8	6.01504	0.0765939	CASP9, MAOB, CASP3, BAX, PRKACA, CALM2, TP53, NFE2L2	121	266	8644	2.14851	1	0.11644	0.0765939
KEGG_PATHWAY	hsa00232:Caffeine metabolism	2	1.50376	0.0804794	CYP1A2, XDH	121	6	8644	23.8127	1	0.121644	0.0804794
KEGG_PATHWAY	hsa04152:AMPK signaling pathway	5	3.7594	0.0874421	CCNA2, AKT1, PPARG, ACACB, MAP3K7	121	121	8644	2.95198	1	0.131413	0.0874421
